# Supplementary material for: Dietary Supplements Potentially Target Plasma Glutathione Levels to Improve Cardiometabolic Health in Patients with Diabetes Mellitus: A Systematic Review of Randomized Clinical Trials
Source: Nutrients. 2023 Feb 14;15(4):944. doi: 10.3390/nu15040944 (PMC9966974; doi:10.3390/nu15040944)
Supplement: Supplementary file 1 [file nutrients-15-00944-s001.zip › Supplementary file 2.xlsx]

## Sheet: Sheet1
Author	Domain	Ceriello et al., 1991	Knezević et al., 2000	Qian et al., 2012	Ramirez-Sanchez et al., 2013	Huguenin et al., 2015	Raygan et al., 2016	Raygan et al., 2018	Raygan et al., 2019	Raygan et al., 2019	Raygan et al., 2019	Shafabakhsh et al., 2020	Hoseini et al., 2022
REPORTING BIAS	1	1	1	1	1	1	1	1	1	1	1	1	1
	2	1	1	1	1	1	1	1	1	1	1	1	1
	3	1	1	1	1	1	1	0	1	1	1	1	1
	4	1	1	1	1	1	1	1	1	1	1	1	1
	5	1	1	0	0	0	0	0	0	0	1	1	1
	6	1	1	1	1	1	1	1	1	1	1	1	1
	7	1	1	1	1	1	1	1	1	1	1	1	1
	8	0	0	0	0	0	0	0	0	0	0	0	0
	9	1	1	1	1	1	1	0	1	1	1	1	1
	10	1	1	0	0	1	0	0	0	0	1	1	1
	Score	9	9	7	7	8	8	5	7	7	9	9	9
EXTERNAL VALIDITY	11	0	1	1	1	1	1	1	1	1	1	1	1
	12	0	0	0	0	1	0	0	1	0	1	1	1
	13	1	1	1	0	1	1	1		1	1	1	1
	Score	1	2	2	1	3	2	2	2	2	3	3	3
	14	1	1	1	0	1	1	1	1	1	1	1	1
	15	1	1	1	0	1	1	1	1	1	1	1	1
INTERNAL VALIDITY	16	1	1	1	1	1	1	1	1	1	1	1	1
	17	1	1	1	1	1	1	1	1	1	1	1	1
	18	1	1	1	1	1	1	1	1	1	1	1	1
	19	1	1	1	1	1	1	1	1	1	1	1	1
	20	1	1	1	1	1	1	1	1	1	1	1	1
	Score	7	7	7	5	7	7	7	7	7	7	7	7
	21	0	1	1	1	1	1	1	1	1	1	1	1
SELECTION BIAS	22	1	1	1	1	1	1	1	1	1	1	1	1
	23	1	1	1	0	1	1	0	1	1	1	1	1
	24	1	1	1	0	1	1	0	1	1	1	1	1
	25	0	0	0	0	1	0	0	0	0	0	0	0
	26	1	1	1	1	1	1	1	1	1	1	1	1
	Score	5	6	6	3	6	5	3	5	5	5	5	5
	Overall score	16	15	18	20	22	19	20	21	21	22	24	24
